# Supplementary material for: Mathematical Modelling of the Molecular Mechanisms of Interaction of Tenofovir with Emtricitabine against HIV
Source: Viruses. 2021 Jul 13;13(7):1354. doi: 10.3390/v13071354 (PMC8310192; doi:10.3390/v13071354)
Supplement: Supplementary file 1 [file viruses-13-01354-s001.zip]

Archive with 1 entries (1 files):
- viruses-1288139-supplementary.pdf
